# Supplementary material for: A modified indirect method for computing inbreeding coefficients
Source: Genet Sel Evol. 2026 Feb 22;58:15. doi: 10.1186/s12711-026-01035-y (PMC12964822; doi:10.1186/s12711-026-01035-y)
Supplement: Supplementary file 2 — Supplementary Material 2 [file 12711_2026_1035_MOESM2_ESM.file]

1 0 0 0 
2 1 0 0
3 1 0 0
4 1 2 0
5 6 2 0
6 1 0 0
7 6 3 0
8 6 3 0
9 10 5 0
10 6 0 0
11 6 4 0
12 1 7 0
13 10 3 0
14 13 9 0
15 13 11 0
16 13 15 0
