# Supplementary material for: A modified indirect method for computing inbreeding coefficients
Source: Genet Sel Evol. 2026 Feb 22;58:15. doi: 10.1186/s12711-026-01035-y (PMC12964822; doi:10.1186/s12711-026-01035-y)
Supplement: Supplementary file 3 — Supplementary Material 3 [file 12711_2026_1035_MOESM3_ESM.file]

L of sire  0 : 0.00 0.00 0.00 0.00 0.00 0.00 0.00 0.00 0.00 0.00 0.00 0.00 0.00 0.00 0.00 0.00
F of  1 =  0.00 (Dam =  0)

L of sire  1 : 1.00 0.00 0.00 0.00 0.00 0.00 0.00 0.00 0.00 0.00 0.00 0.00 0.00 0.00 0.00 0.00
F of  2 =  0.00 (Dam =  0)
F of  3 =  0.00 (Dam =  0)
F of  6 =  0.00 (Dam =  0)
y:  1.00 0.00 0.00 0.00 0.00 0.00 0.00 0.00 0.00 0.00 0.00 0.00 0.00 0.00 0.00 0.00
y:  1.00 0.50 0.00 0.00 0.00 0.00 0.00 0.00 0.00 0.00 0.00 0.00 0.00 0.00 0.00 0.00
F of  4 =  0.25 (Dam =  2)
y:  1.00 0.50 0.00 0.00 0.00 0.50 0.00 0.00 0.00 0.00 0.00 0.00 0.00 0.00 0.00 0.00
y:  1.00 0.50 0.50 0.00 0.00 0.50 0.00 0.00 0.00 0.00 0.00 0.00 0.00 0.00 0.00 0.00
y:  1.00 0.50 0.50 0.00 0.00 0.50 0.50 0.00 0.00 0.00 0.00 0.00 0.00 0.00 0.00 0.00
F of 12 =  0.25 (Dam =  7)

L of sire  6 : 0.50 0.00 0.00 0.00 0.00 0.75 0.00 0.00 0.00 0.00 0.00 0.00 0.00 0.00 0.00 0.00
y:  0.50 0.00 0.00 0.00 0.00 0.75 0.00 0.00 0.00 0.00 0.00 0.00 0.00 0.00 0.00 0.00
y:  0.50 0.25 0.00 0.00 0.00 0.75 0.00 0.00 0.00 0.00 0.00 0.00 0.00 0.00 0.00 0.00
F of  5 =  0.12 (Dam =  2)
y:  0.50 0.25 0.25 0.00 0.00 0.75 0.00 0.00 0.00 0.00 0.00 0.00 0.00 0.00 0.00 0.00
F of  7 =  0.12 (Dam =  3)
F of  8 =  0.12 (Dam =  3)
F of 10 =  0.00 (Dam =  0)
y:  0.50 0.25 0.25 0.38 0.00 0.75 0.00 0.00 0.00 0.00 0.00 0.00 0.00 0.00 0.00 0.00
F of 11 =  0.19 (Dam =  4)
y:  0.50 0.25 0.25 0.38 0.00 1.00 0.00 0.00 0.00 0.00 0.00 0.00 0.00 0.00 0.00 0.00

L of sire 10 : 0.25 0.00 0.00 0.00 0.00 0.38 0.00 0.00 0.00 0.75 0.00 0.00 0.00 0.00 0.00 0.00
y:  0.25 0.00 0.00 0.00 0.00 0.38 0.00 0.00 0.00 0.75 0.00 0.00 0.00 0.00 0.00 0.00
y:  0.25 0.00 0.00 0.00 0.00 0.50 0.00 0.00 0.00 0.75 0.00 0.00 0.00 0.00 0.00 0.00
y:  0.25 0.12 0.00 0.00 0.00 0.50 0.00 0.00 0.00 0.75 0.00 0.00 0.00 0.00 0.00 0.00
y:  0.25 0.12 0.00 0.00 0.31 0.50 0.00 0.00 0.00 0.75 0.00 0.00 0.00 0.00 0.00 0.00
F of  9 =  0.16 (Dam =  5)
y:  0.25 0.12 0.12 0.00 0.31 0.50 0.00 0.00 0.00 0.75 0.00 0.00 0.00 0.00 0.00 0.00
F of 13 =  0.06 (Dam =  3)
y:  0.25 0.12 0.12 0.00 0.31 0.50 0.00 0.00 0.00 1.00 0.00 0.00 0.00 0.00 0.00 0.00

L of sire 13 : 0.38 0.00 0.38 0.00 0.00 0.19 0.00 0.00 0.00 0.38 0.00 0.00 0.50 0.00 0.00 0.00
y:  0.38 0.00 0.38 0.00 0.00 0.19 0.00 0.00 0.00 0.38 0.00 0.00 0.50 0.00 0.00 0.00
y:  0.38 0.00 0.38 0.00 0.00 0.38 0.00 0.00 0.00 0.38 0.00 0.00 0.50 0.00 0.00 0.00
y:  0.38 0.00 0.38 0.00 0.00 0.38 0.00 0.00 0.00 0.56 0.00 0.00 0.50 0.00 0.00 0.00
y:  0.38 0.19 0.38 0.00 0.00 0.38 0.00 0.00 0.00 0.56 0.00 0.00 0.50 0.00 0.00 0.00
y:  0.38 0.19 0.38 0.00 0.28 0.38 0.00 0.00 0.00 0.56 0.00 0.00 0.50 0.00 0.00 0.00
y:  0.38 0.19 0.38 0.00 0.28 0.38 0.00 0.00 0.42 0.56 0.00 0.00 0.50 0.00 0.00 0.00
F of 14 =  0.21 (Dam =  9)
y:  0.38 0.19 0.38 0.28 0.28 0.38 0.00 0.00 0.42 0.56 0.00 0.00 0.50 0.00 0.00 0.00
y:  0.38 0.19 0.38 0.28 0.28 0.38 0.00 0.00 0.42 0.56 0.33 0.00 0.50 0.00 0.00 0.00
F of 15 =  0.16 (Dam = 11)
y:  0.38 0.19 0.56 0.28 0.28 0.38 0.00 0.00 0.42 0.56 0.33 0.00 0.50 0.00 0.00 0.00
y:  0.38 0.19 0.56 0.28 0.28 0.38 0.00 0.00 0.42 0.56 0.33 0.00 1.06 0.00 0.00 0.00
y:  0.38 0.19 0.56 0.28 0.28 0.38 0.00 0.00 0.42 0.56 0.33 0.00 1.06 0.00 0.70 0.00
F of 16 =  0.35 (Dam = 15)

  ID  F
  1 0.00
  2 0.00
  3 0.00
  6 0.00
  4 0.25
  5 0.12
  7 0.12
  8 0.12
 10 0.00
  9 0.16
 11 0.19
 12 0.25
 13 0.06
 14 0.21
 15 0.16
 16 0.35
